# Supplementary material for: Targeted Therapy Modulates the Secretome of Cancer-Associated Fibroblasts to Induce Resistance in HER2-Positive Breast Cancer
Source: Int J Mol Sci. 2021 Dec 10;22(24):13297. doi: 10.3390/ijms222413297 (PMC8706990; doi:10.3390/ijms222413297)
Supplement: Supplementary file 1 [file ijms-22-13297-s001.zip]

Archive with 1 entries (1 files):
- ijms-1461130-supplementary.pdf
